# Supplementary material for: The Effects of Fatty Acids on Inflammatory Bowel Disease: A Two-Sample Mendelian Randomization Study
Source: Nutrients. 2022 Jul 14;14(14):2883. doi: 10.3390/nu14142883 (PMC9320846; doi:10.3390/nu14142883)
Supplement: Supplementary file 1 [file nutrients-14-02883-s001.zip]

Archive with 1 entries (1 files):
- nutrients-1786757-supplementary.pdf
